# Supplementary material for: Large Stabilization Effects by Intramolecular Beryllium Bonds in Ortho-Benzene Derivatives
Source: Molecules. 2021 Jun 4;26(11):3401. doi: 10.3390/molecules26113401 (PMC8199991; doi:10.3390/molecules26113401)
Supplement: Supplementary file 1 [file molecules-26-03401-s001.zip]

Archive with 1 entries (1 files):
- molecules-1240141-supplementary.pdf
